# Supplementary material for: A predictive model for vertebrate bone identification from collagen using proteomic mass spectrometry
Source: Sci Rep. 2021 May 25;11:10900. doi: 10.1038/s41598-021-90231-5 (PMC8149876; doi:10.1038/s41598-021-90231-5)
Supplement: Supplementary file 1 — Supplementary Table S1. [file 41598_2021_90231_MOESM1_ESM.xlsx]

## Sheet: 1 non-collagen peptides|spectra
A predictive model for vertebrate bone identification from collagen using proteomic mass spectrometry Heyi Yang; Erin Butler; Samantha A. Monier; Jennifer Teubl; David Fenyo; Beatrix Ueberheide; Donald Siegel
Supplemental Table 1: Percent of non-collagen spectra & peptides identified per sample (58 samples; vertebrate database)
Sample #	Known taxa	Common name	Species identified by assigned spectra (top species)		Spectra					Peptides
					Total	% of non- collagen	% of non- collagen assigned to correct species	% of non- collagen assigned to top species		Total	% of non- collagen	% of non- collagen assigned to correct species	% of non- collagen assigned to top species
1	Actinopterygii*	Fish	Thunnus orientalis		178	0.0337079	NA	0		94	0.0319149	NA	0
2	Actinopterygii*	Fish	Larimichthys crocea		266	0	NA	0		108	0	NA	0
3	Hylidae*	Tree frog	Rana catesbeiana		313	0.0255591	NA	0.00319489		79	0.113924	NA	0.0126582
4	Gallus gallus	Chicken	Gallus gallus		527	0.666034	0.609108	0.609108		389	0.717224	0.537275	0.537275
5	Gallus gallus	Chicken	Gallus gallus		391	0.255754	0.240409	0.240409		225	0.391111	0.297778	0.297778
6	Neognathae*	Bird	Gallus gallus		322	0.0279503	NA	0.00310559		150	0.0333333	NA	0.00666667
7	Neognathae*	Bird	Gallus gallus		224	0.0491071	NA	0.0446429		131	0.0763359	NA	0.0610687
8	Canis lupus	Dog	Canis lupus		466	0.0450644	0.0450644	0.0450644		192	0.0833333	0.078125	0.078125
9	Canis lupus	Dog	Canis lupus		221	0.0226244	0.0226244	0.0226244		131	0.0305344	0.0305344	0.0305344
10	Canis lupus	Dog	Canis lupus		359	0	0	0		138	0	0	0
11	Canis lupus	Dog	Canis lupus		154	0.00649351	0.00649351	0.00649351		88	0.0113636	0.0113636	0.0113636
12	Canis lupus	Dog	Canis lupus		208	0	0	0		126	0	0	0
13	Canis lupus	Dog	Canis lupus		182	0.010989	0.00549451	0.00549451		112	0.0178571	0.00892857	0.00892857
14	Felis catus	Cat	Felis catus		710	0	0	0		175	0	0	0
15	Felis catus	Cat	Felis catus		257	0.11284	0.105058	0.105058		147	0.142857	0.115646	0.115646
16	Lontra canadensis	Northern river otter	Mustela putorius		338	0.0591716	0	0.0325444		167	0.0838323	0	0.0538922
17	Ursus americanus	Black bear	Ursus maritimus		403	0.0620347	0	0.0421836		151	0.0993377	0	0.0662252
18	Bos taurus	Cow	Bos taurus		367	0.0326975	0.0299728	0.0299728		114	0.0614035	0.0526316	0.0526316
19	Bos taurus	Cow	Bos taurus		260	0.00769231	0.00769231	0.00769231		122	0.0163934	0.0163934	0.0163934
20	Bos taurus	Cow	Bos taurus		240	0.0666667	0.0625	0.0625		134	0.126866	0.0895522	0.0895522
21	Ovis aries	Sheep	Ovis aries		538	0.0260223	0.0260223	0.0260223		164	0.0670732	0.054878	0.054878
22	Ovis aries	Sheep	Ovis aries		268	0.00746269	0.00746269	0.00746269		124	0.016129	0.016129	0.016129
23	Ovis aries	Sheep	Ovis aries		296	0.0135135	0.0135135	0.0135135		139	0.028777	0.028777	0.028777
24	Ovicaprid*	Sheep/Goat	Ovis aries		418	0.444976	NA	0.41866		300	0.476667	NA	0.366667
25	Ovicaprid*	Sheep/Goat	Ovis aries		313	0.028754	NA	0.028754		104	0.0576923	NA	0.0576923
26	Odocoileus virginianus	White-tailed deer	Pantholops hodgsonii		292	0.00684932	0	0.00684932		126	0.015873	0	0.015873
27	Odocoileus virginianus	White-tailed deer	Ovis aries		267	0.614232	0	0.550562		195	0.682051	0	0.471795
28	Odocoileus virginianus	White-tailed deer	Capra hircus		83	0	0	0		44	0	0	0
29	Odocoileus virginianus	White-tailed deer	Ovis aries		206	0	0	0		108	0	0	0
30	Tursiops truncatus	Dolphin	Tursiops truncatus		269	0.0817844	0.0780669	0.0780669		124	0.169355	0.137097	0.137097
31	Sus scrofa	Pig	Sus scrofa		282	0.0957447	0.0921986	0.0921986		126	0.134921	0.119048	0.119048
32	Sus scrofa	Pig	Sus scrofa		234	0.0683761	0.0683761	0.0683761		97	0.103093	0.0927835	0.0927835
33	Sus scrofa	Pig	Sus scrofa		178	0.0280899	0.0280899	0.0280899		93	0.0215054	0.0215054	0.0215054
34	Didelphis virginiana	Virginia opossum	Sarcophilus harrisii		194	0.0876289	0.0309278	0.0360825		88	0.170455	0.0340909	0.0454545
35	Equus caballus	Horse	Equus caballus		246	0.00406504	0.00406504	0.00406504		127	0.00787402	0.00787402	0.00787402
36	Equus caballus	Horse	Equus caballus		317	0.00946372	0.00946372	0.00946372		137	0.0218978	0.0145985	0.0145985
37	Macaca mulatta	Rhesus macaque	Macaca mulatta		290	0.0137931	0.0137931	0.0137931		130	0.0230769	0.0230769	0.0230769
38	Homo sapiens	Human	Homo sapiens		235	0.012766	0.012766	0.012766		121	0.0247934	0.0247934	0.0247934
39	Homo sapiens	Human	Homo sapiens		129	0.100775	0.100775	0.100775		73	0.136986	0.109589	0.109589
40	Homo sapiens	Human	Homo sapiens		285	0.0105263	0.0105263	0.0105263		105	0.0285714	0.0285714	0.0285714
41	Homo sapiens	Human	Homo sapiens		176	0.0170455	0.0170455	0.0170455		113	0.0442478	0.0265487	0.0265487
42	Homo sapiens	Human	Homo sapiens		226	0	0	0		123	0	0	0
43	Homo sapiens	Human	Homo sapiens		144	0.0277778	0.0208333	0.0208333		80	0.075	0.0375	0.0375
44	Homo sapiens	Human	Homo sapiens		157	0.00636943	0.00636943	0.00636943		85	0.0117647	0.0117647	0.0117647
45	Homo sapiens	Human	Homo sapiens		79	0	0	0		56	0	0	0
46	Homo sapiens	Human	Homo sapiens		189	0.00529101	0.00529101	0.00529101		124	0.00806452	0.00806452	0.00806452
47	Homo sapiens	Human	Homo sapiens		204	0.00980392	0.00980392	0.00980392		120	0.0333333	0.0166667	0.0166667
48	Homo sapiens	Human	Homo sapiens		198	0	0	0		120	0	0	0
49	Homo sapiens	Human	Homo sapiens		129	0.00775194	0.00775194	0.00775194		98	0.0102041	0.0102041	0.0102041
50	Homo sapiens	Human	Homo sapiens		154	0.00649351	0.00649351	0.00649351		104	0.00961538	0.00961538	0.00961538
51	Homo sapiens	Human	Homo sapiens		186	0.0107527	0.00537634	0.00537634		113	0.0176991	0.00884956	0.00884956
52	Homo sapiens	Human	Homo sapiens		254	0.0433071	0.0393701	0.0393701		150	0.0733333	0.0533333	0.0533333
53	Homo sapiens	Human	Homo sapiens		152	0.0460526	0.0394737	0.0394737		99	0.0808081	0.0505051	0.0505051
54	Homo sapiens	Human	Homo sapiens		182	0.00549451	0.00549451	0.00549451		107	0.00934579	0.00934579	0.00934579
55	Homo sapiens	Human	Homo sapiens		162	0.0185185	0.0185185	0.0185185		97	0.0309278	0.0309278	0.0309278
56	Homo sapiens	Human	Homo sapiens		201	0.00497512	0.00497512	0.00497512		106	0.00943396	0.00943396	0.00943396
57	Sciurus carolinensis	Grey squirrel	Marmota marmota		318	0.0220126	0	0.0125786		148	0.0608108	0	0.027027
58	Marmota monax	Woodchuck	Marmota marmota		238	0.0420168	0.0168067	0.0336134		127	0.0708661	0.015748	0.0472441
			Mean		259.914	0.0588427	0.0359621	0.0517087		128.759	0.0822391	0.0441088	0.0591719
			Median		239	0.017782	0.00946372	0.0126723		122.5	0.0307311	0.016129	0.0239352
			Max		710	0.666034	0.609108	0.609108		389	0.717224	0.537275	0.537275
			Min		79	0	0	0		44	0	0	0
