# Supplementary material for: A predictive model for vertebrate bone identification from collagen using proteomic mass spectrometry
Source: Sci Rep. 2021 May 25;11:10900. doi: 10.1038/s41598-021-90231-5 (PMC8149876; doi:10.1038/s41598-021-90231-5)
Supplement: Supplementary file 2 — Supplementary Table S2. [file 41598_2021_90231_MOESM2_ESM.xlsx]

## Sheet: 2A ID by unique peptides
A predictive model for vertebrate bone identification from collagen using proteomic mass spectrometry Heyi Yang; Erin Butler; Samantha A. Monier; Jennifer Teubl; David Fenyo; Beatrix Ueberheide; Donald Siegel
Supplemental Table 2A: Taxa identification based solely on unique or unique plus shared peptides (58 bone samples; vertebrate database search)
Samples			Peptides
Sample #	Known taxa	Common name	Total peptides identified	Top species identified by unique peptides		Number of unique peptides assigned	Unique peptides correctly identify species	Total peptides assigned to top species	Unique plus shared peptides identify correct species
				Scientific name	Common name
1	Actinopterygii*	Fish	94	Thunnus orientalis	Pacific bluefin tuna	21	Yes*	28	Yes*
2	Actinopterygii*	Fish	108	Oryzias latipes	Japanese rice fish	8	Ambiguous	10	Yes*
				Dicentrarchus labrax	Eurpean bass	8		14
3	Hylidae*	Tree frog	79	Rana catesbeiana	American bullfrog	12	No	19	No
4	Gallus gallus	Chicken	389	Gallus gallus	Chicken	40	Yes	274	Yes
5	Gallus gallus	Chicken	225	Gallus gallus	Chicken	20	Yes	147	Yes
6	Neognathae*	Bird	150	Otolemur garnettii	Northern greater galago	6	No	21	Yes*
7	Neognathae*	Bird	131	Gallus gallus	Chicken	7	Yes*	75	Yes*
8	Canis lupus	Dog	192	Canis lupus	Dog	13	Yes	102	Yes
9	Canis lupus	Dog	131	Heterocephalus glaber	Naked mole rat	5	No	26	Yes
10	Canis lupus	Dog	138	Canis lupus	Dog	5	Ambiguous	86	Yes
				Echinops telfairi	Lesser hedgehog tenrec	5		27
11	Canis lupus	Dog	88	Echinops telfairi	Lesser hedgehog tenrec	4	No	16	Yes
12	Canis lupus	Dog	126	Canis lupus	Dog	6	Yes	82	Yes
13	Canis lupus	Dog	112	Canis lupus	Dog	4	Yes	70	Yes
14	Felis catus	Cat	175	Fukomys damarensis	Damaraland mole-rat	5	No	42	Yes
				Heterocephalus glaber	Naked mole rat	5		41
15	Felis catus	Cat	147	Felis catus	Cat	3	Yes	101	Yes
16	Lontra canadensis	Northern river otter	167	Fukomys damarensis	Damaraland mole-rat	3	No	48	No
17	Ursus americanus	Black bear	151	Ursus maritimus	Polar bear	5	No	101	No
18	Bos taurus	Cow	114	Sus scrofa	Pig	4	No	24	Yes
19	Bos taurus	Cow	122	Sus scrofa	Pig	10	No	38	Yes
20	Bos taurus	Cow	134	Sus scrofa	Pig	8	No	35	Yes
21	Ovis aries	Sheep	164	Sus scrofa	Pig	8	No	43	Yes
22	Ovis aries	Sheep	124	Sus scrofa	Pig	3	No	38	Yes
23	Ovis aries	Sheep	139	Sus scrofa	Pig	9	No	40	Yes
24	Ovicaprid*	Sheep/Goat	300	Ovis aries	Sheep	9	Yes*	215	Yes*
25	Ovicaprid*	Sheep/Goat	104	Sus scrofa	Pig	4	No	33	Yes*
26	Odocoileus virginianus	White-tailed deer	126	Bubalus bubalis	Water buffalo	2	No	67	No
				Homo sapiens	Human	2		40
				Loxodonta africana	African elephant	2		33
				Ochotona princeps	American pika	2		38
27	Odocoileus virginianus	White-tailed deer	195	Capra hircus	Goat	3	No	102	No
				Petromyzon marinus	Sea lamprey	3		5
				Tupaia chinensis	Chinese tree shrew	3		73
				Sus scrofa	Pig	3		91
28	Odocoileus virginianus	White-tailed deer	44	Capra hircus	Goat	3	No	29	No
29	Odocoileus virginianus	White-tailed deer	108	Sus scrofa	Pig	6	No	29	No
30	Tursiops truncatus	Dolphin	124	Tursiops truncatus	Atlantic bottlenose dolphin	3	Yes	83	Yes
31	Sus scrofa	Pig	126	Sus scrofa	Pig	19	Yes	76	Yes
32	Sus scrofa	Pig	97	Sus scrofa	Pig	12	Yes	58	Yes
33	Sus scrofa	Pig	93	Sus scrofa	Pig	11	Yes	59	Yes
34	Didelphis virginiana	Virginia opossum	88	Sarcophilus harrisii	Tasmanian devil	19	No	44	No
35	Equus caballus	Horse	127	Heterocephalus glaber	Naked mole rat	5	No	26	Yes
36	Equus caballus	Horse	137	Heterocephalus glaber	Naked mole rat	4	No	31	Yes
37	Macaca mulatta	Rhesus macaque	130	Homo sapiens	Human	4	No	66	Yes
38	Homo sapiens	Human	121	Cavia porcellus	Guinea pig	3	No	26	Yes
39	Homo sapiens	Human	73	Homo sapiens	Human	2	Yes	54	Yes
40	Homo sapiens	Human	105	Homo sapiens	Human	3	Yes	67	Yes
41	Homo sapiens	Human	113	Homo sapiens	Human	5	Yes	71	Yes
42	Homo sapiens	Human	123	Trichechus manatus	Manatee	4	No	25	Yes
43	Homo sapiens	Human	80	Trichechus manatus	Manatee	2	Ambiguous	14	Yes
				Echinops telfairi	Lesser hedgehog tenrec	2		17
				Homo sapiens	Human	2		56
44	Homo sapiens	Human	85	Echinops telfairi	Lesser hedgehog tenrec	2	No	20	Yes
				Trichechus manatus	Manatee	2		19
45	Homo sapiens	Human	56	Homo sapiens	Human	2	Yes	39	Yes
46	Homo sapiens	Human	124	Homo sapiens	Human	3	Ambiguous	71	Yes
				Trichechus manatus	Manatee	3		24
47	Homo sapiens	Human	120	Homo sapiens	Human	4	Yes	76	Yes
48	Homo sapiens	Human	120	Homo sapiens	Human	4	Yes	75	Yes
49	Homo sapiens	Human	98	Homo sapiens	Human	2	Ambiguous	64	Yes
				Trichechus manatus	Manatee	2		17
				Echinops telfairi	Lesser hedgehog tenrec	2		19
50	Homo sapiens	Human	104	Ochotona princeps	American pika	2	No	30	Yes
				Cavia porcellus	Guinea pig	2		25
				Echinops telfairi	Lesser hedgehog tenrec	2		26
				Pelodiscus sinensis	Chinese softshell turtle	2		10
				Trichechus manatus	Manatee	2		22
51	Homo sapiens	Human	113	Homo sapiens	Human	3	Ambiguous	70	Yes
				Trichechus manatus	Manatee	3		19
52	Homo sapiens	Human	150	Homo sapiens	Human	6	Yes	88	Yes
53	Homo sapiens	Human	99	Homo sapiens	Human	3	Yes	63	Yes
54	Homo sapiens	Human	107	Homo sapiens	Human	3	Yes	68	Yes
55	Homo sapiens	Human	97	Heterocephalus glaber	Naked mole rat	2	No	18	Yes
				Meleagris gallopavo	Turkey	2		6
				Trichechus manatus	Manatee	2		15
				Charadrius vociferus	Killdeer	2		9
56	Homo sapiens	Human	106	Homo sapiens	Human	4	Yes	67	Yes
57	Sciurus carolinensis	Grey squirrel	148	Dipodomys ordii	Ord's kangaroo rat	3	No	46	No
58	Marmota monax	Woodchuck	127	Marmota marmota	Alpine marmot	4	No	74	No
				Jaculus jaculus	Lesser Egyptian jerboa	4		35

## Sheet: 2B summary of 2A
Supplemental Table 2B: Summary of Supplemental Table 2A Comparing Unique & Unique + Shared peptides for taxa identification
Identification based on unique (species-specific) peptides in all bone samples1				Identification based on unique (species-specific) peptides in bone samples of known species				Identification based on unique + shared peptides in all bone samples				Identification based on unique + shared peptides in bone samples of known species
Correct2	23	0.396552		Correct	20	0.392157		Correct	48	0.827586		Correct	42	0.823529
Incorrect3	29	0.5		Incorrect	26	0.509804		Incorrect	10	0.172414		Incorrect	9	0.176471
Ambiguous4	6	0.103448		Ambiguous	5	0.0980392		Ambiguous	0	0		Ambiguous	0	0
Total	58			Total	51			Total	58			Total	51
