# Supplementary material for: A predictive model for vertebrate bone identification from collagen using proteomic mass spectrometry
Source: Sci Rep. 2021 May 25;11:10900. doi: 10.1038/s41598-021-90231-5 (PMC8149876; doi:10.1038/s41598-021-90231-5)
Supplement: Supplementary file 3 — Supplementary Table S3. [file 41598_2021_90231_MOESM3_ESM.xlsx]

## Sheet: 3 unique sequences
A predictive model for vertebrate bone identification from collagen using proteomic mass spectrometry Heyi Yang; Erin Butler; Samantha A. Monier; Jennifer Teubl; David Fenyo; Beatrix Ueberheide; Donald Siegel
Supplemental Table 3: Number of species unique peptides/spectra found per sample (58 samples; vertebrate database)
Sample #	Known taxa	Common name	Species identified by assigned spectra (top species)	Total non-redundant peptide sequences	Number of sequences unique to correct species	Number of sequences unique to top species	Number of sequences unique to one species	Number of species with unique sequences	Number of shared sequences	Total spectra	Number of spectra unique to top species
1	Actinopterygii*	Fish	Thunnus orientalis	94	0	21	52	20	42	178	39
2	Actinopterygii*	Fish	Larimichthys crocea	108	0	7	56	17	52	266	14
3	Hylidae*	Tree frog	Rana catesbeiana	79	0	12	43	21	36	313	62
4	Gallus gallus	Chicken	Gallus gallus	389	40	40	103	54	286	527	62
5	Gallus gallus	Chicken	Gallus gallus	225	20	20	67	38	158	391	36
6	Neognathae*	Bird	Gallus gallus	150	0	0	46	28	104	322	0
7	Neognathae*	Bird	Gallus gallus	131	0	7	38	23	93	224	15
8	Canis lupus	Dog	Canis lupus	192	13	13	58	36	134	466	23
9	Canis lupus	Dog	Canis lupus	131	4	4	34	24	97	221	10
10	Canis lupus	Dog	Canis lupus	138	5	5	32	23	106	359	11
11	Canis lupus	Dog	Canis lupus	88	2	2	21	15	67	154	3
12	Canis lupus	Dog	Canis lupus	126	6	6	25	16	101	208	7
13	Canis lupus	Dog	Canis lupus	112	4	4	27	21	85	182	8
14	Felis catus	Cat	Felis catus	175	0	0	45	29	130	710	0
15	Felis catus	Cat	Felis catus	147	3	3	25	19	122	257	6
16	Lontra canadensis	Northern river otter	Mustela putorius	167	0	2	28	21	139	338	2
17	Ursus americanus	Black bear	Ursus maritimus	151	0	5	29	20	122	403	6
18	Bos taurus	Cow	Bos taurus	114	1	1	16	13	98	367	3
19	Bos taurus	Cow	Bos taurus	122	1	1	21	11	101	260	1
20	Bos taurus	Cow	Bos taurus	134	1	1	27	19	107	240	1
21	Ovis aries	Sheep	Ovis aries	164	3	3	29	15	135	538	6
22	Ovis aries	Sheep	Ovis aries	124	0	0	17	12	107	268	0
23	Ovis aries	Sheep	Ovis aries	139	1	1	28	17	111	296	1
24	Caprinae*	Sheep/Goat	Ovis aries	300	0	9	58	33	242	418	13
25	Caprinae*	Sheep/Goat	Ovis aries	104	0	2	16	12	88	313	4
26	Odocoileus virginianus	White-tailed deer	Pantholops hodgsonii	126	0	0	20	16	106	292	0
27	Odocoileus virginianus	White-tailed deer	Ovis aries	195	0	0	35	23	160	267	0
28	Odocoileus virginianus	White-tailed deer	Capra hircus	44	0	3	12	9	32	83	17
29	Odocoileus virginianus	White-tailed deer	Ovis aries	108	0	0	21	15	87	206	0
30	Tursiops truncatus	Dolphin	Tursiops truncatus	124	3	3	24	20	100	269	18
31	Sus scrofa	Pig	Sus scrofa	126	19	19	39	17	87	282	24
32	Sus scrofa	Pig	Sus scrofa	97	12	12	28	14	69	234	19
33	Sus scrofa	Pig	Sus scrofa	93	11	11	23	13	70	178	6
34	Didelphis virginiana	Virginia opossum	Sarcophilus harrisii	88	2	19	44	18	44	194	48
35	Equus caballus	Horse	Equus caballus	127	1	1	29	23	98	246	1
36	Equus caballus	Horse	Equus caballus	137	1	1	27	23	110	317	1
37	Macaca mulatta	Rhesus macaque	Macaca mulatta	130	0	0	28	23	102	290	0
38	Homo sapiens	Human	Homo sapiens	121	2	2	23	18	98	235	3
39	Homo sapiens	Human	Homo sapiens	73	2	2	10	9	63	129	1
40	Homo sapiens	Human	Homo sapiens	105	3	3	16	12	89	285	6
41	Homo sapiens	Human	Homo sapiens	113	5	5	30	19	83	176	6
42	Homo sapiens	Human	Homo sapiens	123	2	2	23	15	100	226	2
43	Homo sapiens	Human	Homo sapiens	80	2	2	15	12	65	144	1
44	Homo sapiens	Human	Homo sapiens	85	0	0	11	9	74	157	0
45	Homo sapiens	Human	Homo sapiens	56	2	2	10	9	46	79	2
46	Homo sapiens	Human	Homo sapiens	124	3	3	23	17	101	189	4
47	Homo sapiens	Human	Homo sapiens	120	4	4	21	17	99	204	3
48	Homo sapiens	Human	Homo sapiens	120	4	4	24	16	96	198	1
49	Homo sapiens	Human	Homo sapiens	98	2	2	19	16	79	129	1
50	Homo sapiens	Human	Homo sapiens	104	1	1	19	14	85	154	1
51	Homo sapiens	Human	Homo sapiens	113	3	3	21	14	92	186	1
52	Homo sapiens	Human	Homo sapiens	150	6	6	38	25	112	254	9
53	Homo sapiens	Human	Homo sapiens	99	3	3	21	15	78	152	1
54	Homo sapiens	Human	Homo sapiens	107	3	3	19	16	88	182	1
55	Homo sapiens	Human	Homo sapiens	97	1	1	19	15	78	162	1
56	Homo sapiens	Human	Homo sapiens	106	4	4	21	16	85	201	3
57	Sciurus carolinensis	Grey squirrel	Marmota marmota	148	0	1	31	24	117	318	1
58	Marmota monax	Woodchuck	Marmota marmota	127	0	4	40	25	87	238	6
			Mean	128.759	3.53448	5.08621	29.7414	19.0345	99.0172	259.914	8.98276
			Median	122.5	2	3	26	17	97.5	239	3
			Min	44	0	0	10	9	32	79	0
			Max	389	40	40	103	54	286	710	62
