# Supplementary material for: A predictive model for vertebrate bone identification from collagen using proteomic mass spectrometry
Source: Sci Rep. 2021 May 25;11:10900. doi: 10.1038/s41598-021-90231-5 (PMC8149876; doi:10.1038/s41598-021-90231-5)
Supplement: Supplementary file 4 — Supplementary Table S4. [file 41598_2021_90231_MOESM4_ESM.xlsx]

## Sheet: 4A correct & incorrect spectra
Supplemental Table 4A: Percent of non-human peptide sequences obtained from 19 human bone samples characterized by the type of amino acid change and corresponding E-values (vertebrate database search)
Human sample #	Total spectra		Amino acid changes from human to non-human. 1) Percent of Total Spectra						Amino acid changes from human to non-human. 2) E-value (X! Tandem9, Mean -log10)
			Correct (human) spectra	Incorrect - not human					Correct (human) Spectra	Incorrect - not human
				Isobaric amino acid change	1 Base pair required for 1 amino acid change	>1 Amino acid change /peptide	>1 Base pair required for 1 amino acid change			Isobaric amino acid change	1 Base pair required for 1 amino acid change	>1 Amino acid change /peptide	>1 Base pair required for 1 amino acid change
38	235		0.825532	0.0680851	0.0851064	0.0212766	0		4.60821	4.83885	3.65551	3.47122
39	129		0.922481	0.0542636	0.0155039	0.00775194	0		4.5421	6.49818	2.70336	2.12494
40	285		0.845614	0.0947368	0.0385965	0.0210526	0		4.19018	3.47412	4.25389	3.97741
41	176		0.772727	0.0625	0.102273	0.0625	0		4.24313	3.77254	3.76322	4.44474
42	226		0.853982	0.0663717	0.0309735	0.0309735	0.0176991		4.33821	4.91981	4.81159	2.81804	4.24408
43	144		0.895833	0.0486111	0.0416667	0.0138889	0		4.58872	4.02971	4.49588	2.19816
44	157		0.834395	0.0636943	0.0636943	0.0382166	0		4.49306	4.18799	3.45196	3.86502
45	79		0.860759	0.0506329	0.0506329	0.0379747	0		4.49406	3.67157	3.10238	3.5517
46	189		0.78836	0.0740741	0.0846561	0.031746	0.021164		4.90564	3.87756	3.1769	2.80455	5.4574
47	204		0.833333	0.0392157	0.0735294	0.0441176	0.00980392		4.48556	5.17681	4.03066	3.28915	3.38338
48	198		0.823232	0.0505051	0.0656566	0.0454545	0.0151515		4.62035	3.82414	3.80358	3.2993	4.91495
49	129		0.790698	0.0542636	0.0620155	0.0697674	0.0232558		4.61158	4.06488	3.83573	3.17205	4.73455
50	154		0.824675	0.0649351	0.0519481	0.0454545	0.012987		4.69567	5.06955	2.7873	3.29259	5.73426
51	186		0.790323	0.0860215	0.0483871	0.0430108	0.0322581		4.55394	4.42741	3.51241	3.20641	4.29525
52	254		0.795276	0.0433071	0.106299	0.0551181	0		4.30999	5.70471	4.02111	3.31921
53	152		0.835526	0.0657895	0.0526316	0.0460526	0		4.67588	4.97167	4.0174	2.7784
54	182		0.802198	0.0769231	0.0714286	0.0494505	0		4.41077	4.30192	3.88054	3.7315
55	162		0.771605	0.0617284	0.0864198	0.0740741	0.00617284		4.37437	4.02139	3.7247	3.576	2.13668
56	201		0.855721	0.0547264	0.0646766	0.0248756	0		4.56701	5.37158	3.9917	3.54774
Mean	181.158		0.827488	0.0621255	0.0629524	0.0401451	0.00728907		4.51097	4.53707	3.73788	3.2878	4.36257
Median	182		0.825532	0.0625	0.0636943	0.0430108	0		4.5421	4.30192	3.80358	3.2993	4.5149
Min	79		0.771605	0.0392157	0.0155039	0.00775194	0		4.19018	3.47412	2.70336	2.12494	2.13668
Max	285		0.922481	0.0947368	0.106299	0.0740741	0.0322581		4.90564	6.49818	4.81159	4.44474	5.73426

## Sheet: 4B freq of iso & non-iso AA Cha
Table 4B: Numbers of amino acid changes from human consensus sequences in 19 human bones samples searched against a vertebrate database. NOTE: Approximately 23% of non-human identified peptides have more than one amino acid change.												A predictive model for vertebrate bone identification from collagen using proteomic mass spectrometry Heyi Yang; Erin Butler; Samantha A. Monier; Jennifer Teubl; David Fenyo; Beatrix Ueberheide; Donald Siegel
Isobaric							Non-isobaric
Amino acids		Post translational modification		Amino acid translocation			1 Base pair change required for an amino acid change2			>1 Base pair change required for an amino acid Change3,4
I>L	30	S>A + P1	137	A>V V>A	61		S>A1	59		P>N	23
L>I	22	A>S + P1	22	A>P P>A	13		A>S1	37		A>N	20
		L>P	20	S>P P>S	2		A>P	34		G>- (ins)	15
		I>P	14				A>T	32		G>T	15
TOTAL	52	TOTAL	193	TOTAL	76		A>G	27		P>G	10
							E>A	23		L>G	8
Total All	321						V>A	21		N>P	8
							P>A	17		P>V	8
							S>G	17		->G (del)	7
							V>M	15		G>N	7
							M>I	14		G>F	6
							P>T	14		T>V	6
							P>Q	12		P>D	4
							N>T	11		A>R	2
							F>Y	9		N>A	2
							I>N	9		Q>A	2
							S>P	9		Q>I	2
							I>V	8		S>E	2
							M>K	8		->S (del)	1
							P>S	8		A>H	1
							Q>P	8		A>I	1
							V>G	7		A>K	1
							K>R	6		D>S	1
							L>S	6		F>D	1
							R>L	6		G>L	1
							A>V	5		K>F	1
							D>N	5		L>D	1
							M>L	5		M>P	1
							N>S	5		N>E	1
							Q>H	5		N>M	1
							N>K	4		P>- (ins)	1
							S>T	4		P>K	1
							T>A	4		Q>V	1
							T>I	4		S>H	1
							L>H	3		S>Q	1
							T>P	3		T>Q	1
							V>L	3		V>P	1
							C>G	2		V>R	1
							D>E	2		V>T	1
							E>D	2		Y>A	1
							I>T	2		TOTAL	169
							M>V	2
							Q>E	2
							R>K	2
							A>D	1
							E>K	1
							F>I	1
							G>D	1
							G>S	1
							H>R	1
							L>M	1
							L>V	1
							N>H	1
							N>I	1
							N>Y	1
							Q>R	1
							R>P	1
							R>T	1
							S>R	1
							T>S	1
							V>E	1
							TOTAL	498
