# Supplementary material for: A predictive model for vertebrate bone identification from collagen using proteomic mass spectrometry
Source: Sci Rep. 2021 May 25;11:10900. doi: 10.1038/s41598-021-90231-5 (PMC8149876; doi:10.1038/s41598-021-90231-5)
Supplement: Supplementary file 5 — Supplementary Table S5. [file 41598_2021_90231_MOESM5_ESM.xlsx]

## Sheet: 5 NRVert database repesentation
Supplemental Table 5: Samples of known species and their corresponding representation in the NR Vertebrate database (as of March 2016)						A predictive model for vertebrate bone identification from collagen using proteomic mass spectrometry Heyi Yang; Erin Butler; Samantha A. Monier; Jennifer Teubl; David Fenyo; Beatrix, Ueberheide; Donald Siegel
NR taxid	Species Common Name	Species	Number of samples	Number of protein entries	Sample correctly identified?
30640	Grey Squirrel	Sciurus carolinensis	1	20	No
76717	Northern river otter	Lontra canadensis	1	30	No
9643	Black Bear	Ursus americanus	1	69	No
9874	Deer	Odocoileus virginianus	4	89	No
9267	Virginia opossum	Didelphis virginiana	1	163	No
9995	Woodchuck	Marmota monax	1	227	No
9739	Dolphin	Tursiops truncatus	1	2348	Yes
9685	Cat	Felis catus	2	12459	Yes
9796	Horse	Equus caballus	2	15281	Yes
9823	Pig	Sus scrofa	3	21838	Yes
9615	Dog	Canis lupus	4	28628	Yes
9031	Chicken	Gallus gallus	2	32108	Yes
9940	Sheep	Ovis aries	3	34779	Yes
9913	Cow	Bos taurus	3	37594	Yes
9544	Rhesus macaque	Macaca mulatta	1	50698	Yes
9606	Human	Homo sapiens	19	264865	Yes
