# Supplementary material for: A predictive model for vertebrate bone identification from collagen using proteomic mass spectrometry
Source: Sci Rep. 2021 May 25;11:10900. doi: 10.1038/s41598-021-90231-5 (PMC8149876; doi:10.1038/s41598-021-90231-5)
Supplement: Supplementary file 6 — Supplementary Table S6. [file 41598_2021_90231_MOESM6_ESM.xlsx]

## Sheet: 6 bone sample summary
A predictive model for vertebrate bone identification from collagen using proteomic mass spectrometry Heyi Yang; Erin Butler; Samantha A. Monier; Jennifer Teubl; David Fenyo; Beatrix Ueberheide; Donald Siegel
Supplemental Table 6: Descriptions of bone samples
Sample #	Class	Order	Family	Genus/species	Common name	Description	Extraction method	Bone #
1	Actinopterygii*	N/A	N/A	N/A	Fish	Well preserved	ABC	101
2	Actinopterygii*	N/A	N/A	N/A	Fish	Well preserved	ABC	102
3	Amphibia	Anura	Hylidae*	N/A	Tree frog	Greasy, processed	ABC	103
4	Aves	Galliformes	Phasianidae	Gallus gallus	Chicken	Fresh	Urea	104
5	Aves	Galliformes	Phasianidae	Gallus gallus	Chicken	Fresh	ABC	104
6	Aves (Infraclass Neognathae*)	N/A	N/A	N/A	Bird	Weathered	ABC	105
7	Aves (Infraclass Neognathae*)	N/A	N/A	N/A	Bird	Very weathered	ABC	106
8	Mammalia	Carnivora	Canidae	Canis lupus	Dog	Femur, dry and dirty	ABC	107
9	Mammalia	Carnivora	Canidae	Canis lupus	Dog	Rib, brittle/dry	ABC	108
10	Mammalia	Carnivora	Canidae	Canis lupus	Dog	Skull	ABC	109
11	Mammalia	Carnivora	Canidae	Canis lupus	Dog	Skull	ABC	109
12	Mammalia	Carnivora	Canidae	Canis lupus	Dog	Vertebrae	ABC	110
13	Mammalia	Carnivora	Canidae	Canis lupus	Dog	Vertebrae	ABC	110
14	Mammalia	Carnivora	Felidae	Felis catus	Cat	Scap fragment, weathered/dirty	ABC	111
15	Mammalia	Carnivora	Felidae	Felis catus	Cat	Dry	ABC	112
16	Mammalia	Carnivora	Mustelidae	Lontra canadensis	Northern river otter	Dry	ABC	113
17	Mammalia	Carnivora	Ursidae	Ursus americanus	Black bear	Previous processed w/detergent, paw	ABC	114
18	Mammalia	Cetartiodactyla	Bovidae	Bos taurus	Cow	Long bone greasy	ABC	115
19	Mammalia	Cetartiodactyla	Bovidae	Bos taurus	Cow	Humerus, very weathered	ABC	116
20	Mammalia	Cetartiodactyla	Bovidae	Bos taurus	Cow	Weathered	ABC	117
21	Mammalia	Cetartiodactyla	Bovidae	Ovis aries	Sheep	Metasdial, well preserved	ABC	118
22	Mammalia	Cetartiodactyla	Bovidae	Ovis aries	Sheep	Weathered	ABC	119
23	Mammalia	Cetartiodactyla	Bovidae	Ovis aries	Sheep	Dry	ABC	120
24	Mammalia	Cetartiodactyla	Bovidae	Ovicaprid*	Sheep/Goat	Underground	Urea	121
25	Mammalia	Cetartiodactyla	Bovidae	Ovicaprid*	Sheep/Goat	Underground	ABC	121
26	Mammalia	Cetartiodactyla	Cervidae	Odocoileus virginianus	White-tailed deer	Maxilla frags, slightly greasy	ABC	122
27	Mammalia	Cetartiodactyla	Cervidae	Odocoileus virginianus	White-tailed deer	Weathered	ABC	123
28	Mammalia	Cetartiodactyla	Cervidae	Odocoileus virginianus	White-tailed deer	Very frag, very weather, sun bleached	ABC	124
29	Mammalia	Cetartiodactyla	Cervidae	Odocoileus virginianus	White-tailed deer	Dry	ABC	125
30	Mammalia	Cetartiodactyla	Delphinidae	Tursiops truncatus	Dolphin	Dry	ABC	126
31	Mammalia	Cetartiodactyla	Suinae	Sus scrofa	Pig	Skull	ABC	127
32	Mammalia	Cetartiodactyla	Suinae	Sus scrofa	Pig	Skull greasy	ABC	128
33	Mammalia	Cetartiodactyla	Suinae	Sus scrofa	Pig	Weathered	ABC	129
34	Mammalia	Didelphimorphia	Didelphidae	Didelphis virginiana	Virginia opossum	Dry	ABC	130
35	Mammalia	Perissodactyla	Equidae	Equus caballus	Horse	Long bone very weathered	ABC	131
36	Mammalia	Perissodactyla	Equidae	Equus caballus	Horse	Dry	ABC	132
37	Mammalia	Primates	Cercopithecidae	Macaca mulatta	Rhesus macaque	Phalanx, processed	ABC	133
38	Mammalia	Primates	Hominidae	Homo sapiens	Human	Femur, anatomical specimen	ABC	134
39	Mammalia	Primates	Hominidae	Homo sapiens	Human	Weathered, anatomical specimen	Urea	135
40	Mammalia	Primates	Hominidae	Homo sapiens	Human	Cranial, anatomical specimen	ABC	136
41	Mammalia	Primates	Hominidae	Homo sapiens	Human	Weathered	ABC	137
42	Mammalia	Primates	Hominidae	Homo sapiens	Human	Dry	ABC	138
43	Mammalia	Primates	Hominidae	Homo sapiens	Human	Weathered, Anatomical collection	ABC	139
44	Mammalia	Primates	Hominidae	Homo sapiens	Human	Dry, Anatomical collection	ABC	140
45	Mammalia	Primates	Hominidae	Homo sapiens	Human	Dry	ABC	141
46	Mammalia	Primates	Hominidae	Homo sapiens	Human	Anatomical collection: Femur	ABC	142
47	Mammalia	Primates	Hominidae	Homo sapiens	Human	Anatomical collection: Rib	ABC	143
48	Mammalia	Primates	Hominidae	Homo sapiens	Human	Anatomical collection: Parietal	ABC	144
49	Mammalia	Primates	Hominidae	Homo sapiens	Human	Anatomical collection: Parietal	ABC	144
50	Mammalia	Primates	Hominidae	Homo sapiens	Human	Anatomical collection: Parietal	ABC	144
51	Mammalia	Primates	Hominidae	Homo sapiens	Human	Anatomical collection: Parietal	ABC	144
52	Mammalia	Primates	Hominidae	Homo sapiens	Human	Anatomical collection: Rib	ABC	143
53	Mammalia	Primates	Hominidae	Homo sapiens	Human	Anatomical collection: Tibia	ABC	145
54	Mammalia	Primates	Hominidae	Homo sapiens	Human	Anatomical collection: Tibia	ABC	145
55	Mammalia	Primates	Hominidae	Homo sapiens	Human	Anatomical collection: Tibia	ABC	145
56	Mammalia	Primates	Hominidae	Homo sapiens	Human	Anatomical collection: Femur	ABC	142
57	Mammalia	Rodentia	Sciuridae	Sciurus carolinensis	Grey squirrel	Dry	ABC	146
58	Mammalia	Rodentia	Sciuridae	Marmota monax	Woodchuck	Dry	ABC	147
