# Supplementary material for: A predictive model for vertebrate bone identification from collagen using proteomic mass spectrometry
Source: Sci Rep. 2021 May 25;11:10900. doi: 10.1038/s41598-021-90231-5 (PMC8149876; doi:10.1038/s41598-021-90231-5)
Supplement: Supplementary file 7 — Supplementary Table S7. [file 41598_2021_90231_MOESM7_ESM.xlsx]

## Sheet: 7 pep sequences per spectra
A predictive model for vertebrate bone identification from collagen using proteomic mass spectrometry Heyi Yang; Erin Butler; Samantha A. Monier; Jennifer Teubl; David Fenyo; Beatrix Ueberheide; Donald Siegel
Supplemental Table 7: Number of peptide sequences identified per spectra (vertebrate database search)
Sample #	Known taxa	Common name	Species identified by assigned spectra		Total spectra		Percent of spectra with 1 sequence	Percent of spectra with 2 sequences	Percent of spectra with 3 sequences	Percent of spectra with 4 sequences
1	Actinopterygii*	Fish	Thunnus orientalis		178		0.97191	0.0224719	0.00561798	0
2	Actinopterygii*	Fish	Larimichthys crocea		266		0.943609	0.0526316	0.0037594	0
3	Hylidae*	Tree frog	Rana catesbeiana		313		0.961661	0.0319489	0.00638978	0
4	Gallus gallus	Chicken	Gallus gallus		527		0.865275	0.121442	0.00948767	0.00379507
5	Gallus gallus	Chicken	Gallus gallus		391		0.795396	0.189258	0.0153453	0
6	Neognathae*	Bird	Gallus gallus		322		0.773292	0.217391	0.00931677	0
7	Neognathae*	Bird	Gallus gallus		224		0.808036	0.174107	0.0133929	0.00446429
8	Canis lupus	Dog	Canis lupus		466		0.817597	0.160944	0.0193133	0.00214592
9	Canis lupus	Dog	Canis lupus		221		0.832579	0.149321	0.0180995	0
10	Canis lupus	Dog	Canis lupus		359		0.83844	0.155989	0.00557103	0
11	Canis lupus	Dog	Canis lupus		154		0.798701	0.168831	0.0324675	0
12	Canis lupus	Dog	Canis lupus		208		0.8125	0.173077	0.0144231	0
13	Canis lupus	Dog	Canis lupus		182		0.851648	0.142857	0.00549451	0
14	Felis catus	Cat	Felis catus		710		0.770423	0.192958	0.0352113	0.00140845
15	Felis catus	Cat	Felis catus		257		0.840467	0.132296	0.0272374	0
16	Lontra canadensis	Northern river otter	Mustela putorius		338		0.831361	0.162722	0.00591716	0
17	Ursus americanus	Black bear	Ursus maritimus		403		0.898263	0.0967742	0.00496278	0
18	Bos taurus	Cow	Bos taurus		367		0.768392	0.212534	0.0163488	0.0027248
19	Bos taurus	Cow	Bos taurus		260		0.730769	0.261538	0.00769231	0
20	Bos taurus	Cow	Bos taurus		240		0.745833	0.245833	0.00833333	0
21	Ovis aries	Sheep	Ovis aries		538		0.730483	0.269517	0	0
22	Ovis aries	Sheep	Ovis aries		268		0.802239	0.190299	0.00746269	0
23	Ovis aries	Sheep	Ovis aries		296		0.75	0.236486	0.0135135	0
24	Ovicaprid*	Sheep/Goat	Ovis aries		418		0.839713	0.138756	0.0167464	0.00478469
25	Ovicaprid*	Sheep/Goat	Ovis aries		313		0.734824	0.265176	0	0
26	Odocoileus virginianus	White-tailed deer	Pantholops hodgsonii		292		0.883562	0.109589	0.00342466	0.00342466
27	Odocoileus virginianus	White-tailed deer	Ovis aries		267		0.846442	0.127341	0.0262172	0
28	Odocoileus virginianus	White-tailed deer	Capra hircus		83		0.86747	0.120482	0.0120482	0
29	Odocoileus virginianus	White-tailed deer	Ovis aries		206		0.752427	0.242718	0.00485437	0
30	Tursiops truncatus	Dolphin	Tursiops truncatus		269		0.884758	0.104089	0.0111524	0
31	Sus scrofa	Pig	Sus scrofa		282		0.79078	0.202128	0.0070922	0
32	Sus scrofa	Pig	Sus scrofa		234		0.773504	0.209402	0.017094	0
33	Sus scrofa	Pig	Sus scrofa		178		0.747191	0.247191	0.00561798	0
34	Didelphis virginiana	Virginia opossum	Sarcophilus harrisii		194		0.860825	0.128866	0.0103093	0
35	Equus caballus	Horse	Equus caballus		246		0.784553	0.203252	0.0121951	0
36	Equus caballus	Horse	Equus caballus		317		0.81388	0.173502	0.00946372	0.00315457
37	Macaca mulatta	Rhesus macaque	Macaca mulatta		290		0.724138	0.248276	0.0275862	0
38	Homo sapiens	Human	Homo sapiens		235		0.791489	0.2	0.00851064	0
39	Homo sapiens	Human	Homo sapiens		129		0.782946	0.170543	0.0465116	0
40	Homo sapiens	Human	Homo sapiens		285		0.821053	0.164912	0.0140351	0
41	Homo sapiens	Human	Homo sapiens		176		0.863636	0.119318	0.0170455	0
42	Homo sapiens	Human	Homo sapiens		226		0.814159	0.168142	0.0176991	0
43	Homo sapiens	Human	Homo sapiens		144		0.819444	0.159722	0.0208333	0
44	Homo sapiens	Human	Homo sapiens		157		0.853503	0.146497	0	0
45	Homo sapiens	Human	Homo sapiens		79		0.797468	0.189873	0.0126582	0
46	Homo sapiens	Human	Homo sapiens		189		0.751323	0.21164	0.031746	0.00529101
47	Homo sapiens	Human	Homo sapiens		204		0.823529	0.156863	0.0196078	0
48	Homo sapiens	Human	Homo sapiens		198		0.747475	0.232323	0.020202	0
49	Homo sapiens	Human	Homo sapiens		129		0.790698	0.178295	0.0310078	0
50	Homo sapiens	Human	Homo sapiens		154		0.74026	0.214286	0.0454545	0
51	Homo sapiens	Human	Homo sapiens		186		0.763441	0.209677	0.0268817	0
52	Homo sapiens	Human	Homo sapiens		254		0.799213	0.161417	0.0354331	0.00393701
53	Homo sapiens	Human	Homo sapiens		152		0.776316	0.197368	0.0263158	0
54	Homo sapiens	Human	Homo sapiens		182		0.818681	0.159341	0.021978	0
55	Homo sapiens	Human	Homo sapiens		162		0.808642	0.17284	0.0185185	0
56	Homo sapiens	Human	Homo sapiens		201		0.79602	0.179104	0.0248756	0
57	Sciurus carolinensis	Grey squirrel	Marmota marmota		318		0.852201	0.141509	0.00628931	0
58	Marmota monax	Woodchuck	Marmota marmota		238		0.789916	0.197479	0.00840336	0.00420168
			Mean		259.914		0.81111	0.17264	0.0155718	0.00067814
			Median		239		0.805137	0.172958	0.0134532	0
			Min		79		0.724138	0.0224719	0	0
			Max		710		0.97191	0.269517	0.0465116	0.00529101
			Total spectra		15075
