# Supplementary material for: A predictive model for vertebrate bone identification from collagen using proteomic mass spectrometry
Source: Sci Rep. 2021 May 25;11:10900. doi: 10.1038/s41598-021-90231-5 (PMC8149876; doi:10.1038/s41598-021-90231-5)
Supplement: Supplementary file 8 — Supplementary Table S8. [file 41598_2021_90231_MOESM8_ESM.xlsx]

## Sheet: bone_vert_shared_assigned_uniqu
A predictive model for vertebrate bone identification from collagen using proteomic mass spectrometry Heyi Yang; Erin Butler; Samantha A. Monier; Jennifer Teubl; David Fenyo; Beatrix Ueberheide; Donald Siegel
Supplemental Table 8 Total, Unique and Shared Peptides
Sample	Known Taxa	Common Name	Top Hit Species Using All Assigned Peptides	Total Peptides	Total Peptides Assigned to Top Hit Species	"Unique" Peptides for Top Hit Species	Peptides Assigned to Top Hit Species Shared with Other Species	% Peptides Assigned to Top Hit Species Shared with Other Species
2	Actinopterygii*	Fish	Thunnus orientalis	94	28	21	7	25
4	Hylidae*	Tree frog	Rana catesbeiana	79	19	12	7	36.8
16	Didelphis virginiana	Virginia opossum	Sarcophilus harrisii	88	44	19	25	56.8
23	Actinopterygii*	Fish	Larimichthys crocea	108	28	7	21	75
9	Sus scrofa	Pig	Sus scrofa	126	76	19	57	75
25	Sus scrofa	Pig	Sus scrofa	97	58	12	46	79.3
30	Sus scrofa	Pig	Sus scrofa	93	59	11	48	81.4
19	Gallus gallus	Chicken	Gallus gallus	389	274	40	234	85.4
33	Gallus gallus	Chicken	Gallus gallus	225	147	20	127	86.4
6	Canis lupus familiaris	Dog	Canis lupus familiaris	192	102	13	89	87.3
22	Odocoileus virginianus	White-tailed deer	Capra hircus	44	29	3	26	89.7
24	Neognathae*	Bird	Gallus gallus	131	75	7	68	90.7
47	Canis lupus familiaris	Dog	Canis lupus familiaris	126	82	6	76	92.7
35	Homo sapiens	Human	Homo sapiens	113	71	5	66	93
K	Homo sapiens	Human	Homo sapiens	150	88	6	82	93.2
O	Homo sapiens	Human	Homo sapiens	106	67	4	63	94
45	Canis lupus familiaris	Dog	Canis lupus familiaris	138	86	5	81	94.2
48	Canis lupus familiaris	Dog	Canis lupus familiaris	112	70	4	66	94.3
36	Marmota monax	Woodchuck	Marmota marmota	127	74	4	70	94.6
26	Canis lupus familiaris	Dog	Canis lupus familiaris	131	75	4	71	94.7
C	Homo sapiens	Human	Homo sapiens	120	75	4	71	94.7
B	Homo sapiens	Human	Homo sapiens	120	76	4	72	94.7
49	Homo sapiens	Human	Homo sapiens	56	39	2	37	94.9
3	Ursus americanus	Black bear	Ursus maritimus	151	101	5	96	95
L	Homo sapiens	Human	Homo sapiens	99	63	3	60	95.2
29	Homo sapiens	Human	Homo sapiens	105	67	3	64	95.5
M	Homo sapiens	Human	Homo sapiens	107	68	3	65	95.6
J	Homo sapiens	Human	Homo sapiens	113	70	3	67	95.7
A	Homo sapiens	Human	Homo sapiens	124	71	3	68	95.8
21	Caprinae*	Sheep/Goat	Ovis aries	300	215	9	206	95.8
46	Canis lupus familiaris	Dog	Canis lupus familiaris	88	53	2	51	96.2
20	Homo sapiens	Human	Homo sapiens	73	54	2	52	96.3
18	Tursiops truncatus	Dolphin	Tursiops truncatus	124	83	3	80	96.4
42	Homo sapiens	Human	Homo sapiens	80	56	2	54	96.4
5	Ovis aries	Sheep	Ovis aries	164	93	3	90	96.8
G	Homo sapiens	Human	Homo sapiens	98	64	2	62	96.9
32	Felis catus	Cat	Felis catus	147	101	3	98	97
13	Homo sapiens	Human	Homo sapiens	121	72	2	70	97.2
54	Caprinae*	Sheep/Goat	Ovis aries	104	74	2	72	97.3
39	Homo sapiens	Human	Homo sapiens	123	76	2	74	97.4
N	Homo sapiens	Human	Homo sapiens	97	56	1	55	98.2
37	Lontra canadensis	Northern river otter	Mustela putorius	167	109	2	107	98.2
I	Homo sapiens	Human	Homo sapiens	104	61	1	60	98.4
11	Bos taurus	Cow	Bos taurus	114	66	1	65	98.5
31	Bos taurus	Cow	Bos taurus	134	78	1	77	98.7
10	Equus caballus	Horse	Equus caballus	127	76	1	75	98.7
17	Sciurus carolinensis	Grey squirrel	Marmota marmota	148	82	1	81	98.8
41	Equus caballus	Horse	Equus caballus	137	80	1	79	98.8
40	Ovis aries	Sheep	Ovis aries	139	86	1	85	98.8
28	Bos taurus	Cow	Bos taurus	122	81	1	80	98.8
8	Neognathae*	Bird	Gallus gallus	150	71	0	71	100
1	Felis catus	Cat	Felis catus	175	95	0	95	100
12	Macaca mulatta	Rhesus macaque	Macaca mulatta	130	72	0	72	100
7	Odocoileus virginianus	White-tailed deer	Pantholops hodgsonii	126	70	0	70	100
44	Odocoileus virginianus	White-tailed deer	Ovis aries	108	64	0	64	100
38	Ovis aries	Sheep	Ovis aries	124	77	0	77	100
43	Homo sapiens	Human	Homo sapiens	85	57	0	57	100
14	Odocoileus virginianus	White-tailed deer	Ovis aries	195	140	0	140	100
			Mean	128.759	78.3448	5.08621	73.2586	91.831
			Median	122.5	73	3	70	95.8
			Range					25-100
