# Supplementary material for: A predictive model for vertebrate bone identification from collagen using proteomic mass spectrometry
Source: Sci Rep. 2021 May 25;11:10900. doi: 10.1038/s41598-021-90231-5 (PMC8149876; doi:10.1038/s41598-021-90231-5)
Supplement: Supplementary file 9 — Supplementary Table S9. [file 41598_2021_90231_MOESM9_ESM.xlsx]

## Sheet: 9A probability sample is human
A predictive model for vertebrate bone identification from collagen using proteomic mass spectrometry Heyi Yang; Erin Butler; Samantha A. Monier; Jennifer Teubl; David Fenyo; Beatrix Ueberheide; Donald Siegel
Supplemental Table 9A: Percentage of all spectra and all peptides attributed to the "winner" species (sometimes correct & sometimes incorrect). Percentage of human spectra identified in each sample and the probability the sample is human (vertebrate database search).
Sample #	Known taxa	Common name	Species identified by assigned spectra	Species identified by assigned spectra common name	Percent of All Spectra				Percent of All Peptides				Percent of Human Spectra/Species
					Total spectra	Spectra count for MS/MS assigned species	% of spectra assigned to winner species to total		Total peptides	Peptide count for MS/MS assigned species	% of peptides assigned to winner species to total		% of human spectra to total	Probability sample is human
1	Actinopterygii*	Fish	Thunnus orientalis	Pacific bluefin tuna	178	58	32.5843		94	28	29.7872		0.00561798	0
2	Actinopterygii*	Fish	Larimichthys crocea	Large yellow croaker	266	91	34.2105		108	28	25.9259		0	0
3	Hylidae*	Tree frog	Rana catesbeiana	American bullfrog	313	103	32.9073		79	19	24.0506		8.3	0
4	Gallus gallus	Chicken	Gallus gallus	Chicken	527	454	86.148		389	274	70.437		18	0
5	Gallus gallus	Chicken	Gallus gallus	Chicken	391	329	84.1432		225	147	65.3333		11.3	0
6	Neognathae*	Bird	Gallus gallus	Chicken	322	226	70.1863		150	71	47.3333		4.7	0
7	Neognathae*	Bird	Gallus gallus	Chicken	224	175	78.125		131	75	57.2519		5.4	0
8	Canis lupus	Dog	Canis lupus	Dog	466	374	80.2575		192	102	53.125		35	0.01
9	Canis lupus	Dog	Canis lupus	Dog	221	176	79.638		131	75	57.2519		35.3	0.02
10	Canis lupus	Dog	Canis lupus	Dog	359	295	82.1727		138	86	62.3188		34.3	0.01
11	Canis lupus	Dog	Canis lupus	Dog	154	120	77.9221		88	53	60.2273		28.6	0.01
12	Canis lupus	Dog	Canis lupus	Dog	208	171	82.2115		126	82	65.0794		34.1	0.01
13	Canis lupus	Dog	Canis lupus	Dog	182	143	78.5714		112	70	62.5		30.2	0.005
14	Felis catus	Cat	Felis catus	Cat	710	624	87.8873		175	95	54.2857		39	0
15	Felis catus	Cat	Felis catus	Cat	257	224	87.1595		147	101	68.7075		35.4	0.005
16	Lontra canadensis	Northern river otter	Mustela putorius	Ferret	338	268	79.2899		167	109	65.2695		41.1	0.01
17	Ursus americanus	Black bear	Ursus maritimus	Polar bear	403	346	85.8561		151	101	66.8874		46.2	0.015
18	Bos taurus	Cow	Bos taurus	Cow	367	307	83.6512		114	66	57.8947		29.4	0
19	Bos taurus	Cow	Bos taurus	Cow	260	229	88.0769		122	81	66.3934		30	0
20	Bos taurus	Cow	Bos taurus	Cow	240	200	83.3333		134	78	58.209		34.6	0.005
21	Ovis aries	Sheep	Ovis aries	Sheep	538	460	85.5019		164	93	56.7073		27.3	0
22	Ovis aries	Sheep	Ovis aries	Sheep	268	225	83.9552		124	77	62.0968		41.8	0.005
23	Ovis aries	Sheep	Ovis aries	Sheep	296	260	87.8378		139	86	61.8705		35.8	0.01
24	Ovicaprid*	Sheep/Goat	Ovis aries	Sheep	418	364	87.0813		300	215	71.6667		36.8	0
25	Ovicaprid*	Sheep/Goat	Ovis aries	Sheep	313	281	89.7764		104	74	71.1538		29.4	0.005
26	Odocoileus virginianus	White-tailed deer	Pantholops hodgsonii	Tibetan antelope	292	208	71.2329		126	70	55.5556		35.6	0
27	Odocoileus virginianus	White-tailed deer	Ovis aries	Sheep	267	241	90.2622		195	140	71.7949		54.3	0.085
28	Odocoileus virginianus	White-tailed deer	Capra hircus	Goat	83	72	86.747		44	29	65.9091		28.9	0
29	Odocoileus virginianus	White-tailed deer	Ovis aries	Sheep	206	175	84.9515		108	64	59.2593		32.5	0.005
30	Tursiops truncatus	Dolphin	Tursiops truncatus	Bottlenose dolphin	269	215	79.9257		124	83	66.9355		15.2	0
31	Sus scrofa	Pig	Sus scrofa	Pig	282	238	84.3972		126	76	60.3175		29.8	0
32	Sus scrofa	Pig	Sus scrofa	Pig	234	197	84.188		97	58	59.7938		28.2	0
33	Sus scrofa	Pig	Sus scrofa	Pig	178	151	84.8315		93	59	63.4409		29.2	0
34	Didelphis virginiana	Virginia opossum	Sarcophilus harrisii	Taazmanian devil	194	125	64.433		88	44	50		33	0
35	Equus caballus	Horse	Equus caballus	Horse	246	214	86.9919		127	76	59.8425		33.3	0.005
36	Equus caballus	Horse	Equus caballus	Horse	317	266	83.9117		137	80	58.3942		34.1	0.02
37	Macaca mulatta	Rhesus macaque	Macaca mulatta	Macaque	290	249	85.8621		130	72	55.3846		68.3	0.705
38	Homo sapiens	Human	Homo sapiens	Human	235	194	82.5532		121	72	59.5041		82.6	0.965
39	Homo sapiens	Human	Homo sapiens	Human	129	119	92.2481		73	54	73.9726		92.2	0.99
40	Homo sapiens	Human	Homo sapiens	Human	285	241	84.5614		105	67	63.8095		84.6	0.97
41	Homo sapiens	Human	Homo sapiens	Human	176	136	77.2727		113	71	62.8319		77.3	0.92
42	Homo sapiens	Human	Homo sapiens	Human	226	193	85.3982		123	76	61.7886		85.4	0.97
43	Homo sapiens	Human	Homo sapiens	Human	144	129	89.5833		80	56	70		89.6	1
44	Homo sapiens	Human	Homo sapiens	Human	157	131	83.4395		85	57	67.0588		83.4	0.97
45	Homo sapiens	Human	Homo sapiens	Human	79	68	86.0759		56	39	69.6429		86.1	0.965
46	Homo sapiens	Human	Homo sapiens	Human	189	149	78.836		124	71	57.2581		78.8	0.95
47	Homo sapiens	Human	Homo sapiens	Human	204	170	83.3333		120	76	63.3333		83.3	0.95
48	Homo sapiens	Human	Homo sapiens	Human	198	163	82.3232		120	75	62.5		82.3	0.99
49	Homo sapiens	Human	Homo sapiens	Human	129	102	79.0698		98	64	65.3061		79.1	0.94
50	Homo sapiens	Human	Homo sapiens	Human	154	127	82.4675		104	61	58.6538		82.5	0.945
51	Homo sapiens	Human	Homo sapiens	Human	186	147	79.0323		113	70	61.9469		79	0.935
52	Homo sapiens	Human	Homo sapiens	Human	254	202	79.5276		150	88	58.6667		79.5	0.93
53	Homo sapiens	Human	Homo sapiens	Human	152	127	83.5526		99	63	63.6364		83.6	0.975
54	Homo sapiens	Human	Homo sapiens	Human	182	146	80.2198		107	68	63.5514		80.2	0.955
55	Homo sapiens	Human	Homo sapiens	Human	162	125	77.1605		97	56	57.732		77.2	0.92
56	Homo sapiens	Human	Homo sapiens	Human	201	172	85.5721		106	67	63.2075		85.6	0.97
57	Sciurus carolinensis	Grey squirrel	Marmota marmota	Alpine marmot	318	231	72.6415		148	82	55.4054		40.6	0.02
58	Marmota monax	Woodchuck	Marmota marmota	Alpine marmot	238	182	76.4706		127	74	58.2677		32.8	0
			All samples	Mean	259.914	208.759	79.9579		128.759	78.3448	60.1115		47.2432	0.330517
				Median	239	193.5	83.3864		122.5	73	61.9087		35.5	0.01
				Min	79	58	32.5843		44	19	24.0506		0	0
				Max	710	624	92.2481		389	274	73.9726		92.2	1
			Correctly identified samples of known species	Mean	254.81	213.381	83.3524		127.333	79.0714	62.1654		82.7526	0.958421
				Median	230	193.5	83.6019		121.5	73.5	62.2078		82.6	0.965
				Min	79	68	77.1605		56	39	53.125		77.2	0.92
				Max	710	624	92.2481		389	274	73.9726		92.2	1
			Incorrectly identified samples of known species	Mean	259.889	205.333	79.0983		128.222	79.2222	60.9276		29.9437	0.0246154
				Median	267	208	79.2899		127	74	59.2593		32.8	0
				Min	83	72	64.433	0	44	29	50		0	0
				Max	403	346	90.2622		195	140	71.7949		68.3	0.705
			Human samples only	Mean	181.158	149.526	82.7488		104.947	65.8421	63.3895		82.7526	0.958421
				Median	182	146	82.5532		106	67	63.2075		82.6	0.965
				Min	79	68	77.1605		56	39	57.2581		77.2	0.92
				Max	285	241	92.2481		150	88	73.9726		92.2	1

## Sheet: 9B probability speci is correct
A predictive model for vertebrate bone identification from collagen using proteomic mass spectrometry Heyi Yang; Erin Butler; Samantha A. Monier; Jennifer Teubl; David Fenyo; Beatrix, Ueberheide; Donald Siegel
Supplemental Table 9B: Percent of spectra assigned to "winner" (mammalian database search). Probability sample species is correctly identified
Sample #	Known taxa	Common name	Species identified by assigned spectra	Species identified by assigned spectra common name	Total spectra	% of spectra assigned to winner species to total	Probability species identification is correct
1	Actinopterygii	Fish	Orycteropus afer afer	Aardvark	14	57.1429	0.16
2	Actinopterygii	Fish	Orycteropus afer afer	Aardvark	40	30	0.015
3	Hylidae	Tree frog	Erinaceus europaeus	European hedgehog	119	63.0252	0.285
4	Gallus gallus	Chicken	Homo sapiens	Human	255	49.8039	0.075
5	Gallus gallus	Chicken	Otolemur garnettii	Northern greater galago	163	50.3067	0.085
6	Neognathae	Bird	Otolemur garnettii	Northern greater galago	132	49.2424	0.065
7	Neognathae	Bird	Otolemur garnettii	Northern greater galago	114	50	0.095
8	Canis lupus	Dog	Canis lupus	Dog	547	84.6435	0.845
9	Canis lupus	Dog	Canis lupus	Dog	253	83.004	0.82
10	Canis lupus	Dog	Canis lupus	Dog	447	87.6957	0.88
11	Canis lupus	Dog	Canis lupus	Dog	194	80.9278	0.725
12	Canis lupus	Dog	Canis lupus	Dog	250	87.2	0.85
13	Canis lupus	Dog	Canis lupus	Dog	212	89.1509	0.86
14	Felis catus	Cat	Felis catus	Cat	793	92.8121	0.9
15	Felis catus	Cat	Felis catus	Cat	220	93.6364	0.905
16	Lontra canadensis	Northern river otter	Mustela putorius	Ferret	393	79.6438	0.695
17	Ursus americanus	Black bear	Ursus maritimus	Polar bear	508	85.6299	0.835
18	Bos taurus	Cow	Bos taurus	Cow	463	90.2808	0.885
19	Bos taurus	Cow	Bos taurus	Cow	303	90.7591	0.89
20	Bos taurus	Cow	Bos taurus	Cow	280	84.2857	0.825
21	Ovis aries	Sheep	Ovis aries	Sheep	653	87.4426	0.84
22	Ovis aries	Sheep	Ovis aries	Sheep	323	85.1393	0.855
23	Ovis aries	Sheep	Ovis aries	Sheep	362	88.9503	0.87
24	Ovicaprid*	Sheep/Goat	Ovis aries	Sheep	454	88.9868	NA
25	Ovicaprid*	Sheep/Goat	Ovis aries	Sheep	368	92.663	NA
26	Odocoileus virginianus	White-tailed deer	Bos taurus	Cow	323	73.6842	0.53
27	Odocoileus virginianus	White-tailed deer	Ovis aries	Sheep	316	91.7722	0.895
28	Odocoileus virginianus	White-tailed deer	Capra hircus	Goat	326	84.9693	0.82
29	Odocoileus virginianus	White-tailed deer	Ovis aries	Sheep	251	86.8526	0.84
30	Tursiops truncatus	Dolphin	Tursiops truncatus	Bottlenose dolphin	324	85.1852	0.81
31	Sus scrofa	Pig	Sus scrofa	Pig	328	85.9756	0.87
32	Sus scrofa	Pig	Sus scrofa	Pig	279	83.5125	0.785
33	Sus scrofa	Pig	Sus scrofa	Pig	212	83.4906	0.81
34	Didelphis virginiana	Virginia opossum	Sarcophilus harrisii	Tasmanian devil	238	67.2269	0.39
35	Equus caballus	Horse	Equus caballus	Horse	289	87.5433	0.815
36	Equus caballus	Horse	Equus caballus	Horse	364	85.7143	0.81
37	Macaca mulatta	Rhesus macaque	Macaca mulatta	Macaque	330	87.5758	0.865
38	Homo sapiens	Human	Homo sapiens	Human	266	85.3383	0.855
39	Homo sapiens	Human	Homo sapiens	Human	138	94.2029	0.94
40	Homo sapiens	Human	Homo sapiens	Human	330	86.3636	0.785
41	Homo sapiens	Human	Homo sapiens	Human	199	78.8945	0.66
42	Homo sapiens	Human	Homo sapiens	Human	258	87.5969	0.84
43	Homo sapiens	Human	Homo sapiens	Human	167	92.8144	0.91
44	Homo sapiens	Human	Homo sapiens	Human	196	86.7347	0.865
45	Homo sapiens	Human	Homo sapiens	Human	80	90	0.855
46	Homo sapiens	Human	Homo sapiens	Human	221	82.3529	0.69
47	Homo sapiens	Human	Homo sapiens	Human	238	88.2353	0.855
48	Homo sapiens	Human	Homo sapiens	Human	225	85.3333	0.8
49	Homo sapiens	Human	Homo sapiens	Human	148	83.7838	0.795
50	Homo sapiens	Human	Homo sapiens	Human	183	83.6066	0.715
51	Homo sapiens	Human	Homo sapiens	Human	213	78.8732	0.68
52	Homo sapiens	Human	Homo sapiens	Human	288	84.7222	0.825
53	Homo sapiens	Human	Homo sapiens	Human	177	90.9605	0.85
54	Homo sapiens	Human	Homo sapiens	Human	223	86.9955	0.855
55	Homo sapiens	Human	Homo sapiens	Human	181	86.1878	0.8
56	Homo sapiens	Human	Homo sapiens	Human	238	89.4958	0.825
57	Sciurus carolinensis	Grey squirrel	Marmota marmota	Alpine marmot	378	78.3069	0.625
58	Marmota monax	Woodchuck	Marmota marmota	Alpine marmot	260	81.9231	0.745
		All samples	Mean		276.672	81.5275	0.719107
			Median		254	85.4841	0.8225
			Min		14	30	0.015
			Max		793	94.2029	0.94
		Species correctly identified	Mean		284.875	86.6854	0.827875
			Median		251.5	86.5492	0.8425
			Min		80	78.8732	0.66
			Max		793	94.2029	0.94
		Species incorrectly identified. Includes non-mammals	Mean		239.375	67.4706	0.447188
			Median		253	70.4556	0.46
			Min		14	30	0.015
			Max		508	91.7722	0.895

## Sheet: 9C probability order is correct
Supplemental Table 9C: Percent of spectra assigned to "winner" taxonomic order (mammalian database search). Probability order is correctly identified.								A predictive model for vertebrate bone identification from collagen using proteomic mass spectrometry Heyi Yang; Erin Butler; Samantha A. Monier; Jennifer Teubl; David Fenyo; Beatrix, Ueberheide; Donald Siegel
Sample #	Known taxa	Common name		Known taxonomic order	Order of species identified by assigned spectra	% of spectra assigned to winner order to total	Probability order identification is correct
1	Actinopterygii	Fish		NA	Tubulidentata	57.1429	0.065
2	Actinopterygii	Fish		NA	Rodentia	35	0
3	Hylidae	Tree frog		Anura	Rodentia	74.7899	0.63
4	Gallus gallus	Chicken		Galliformes	Rodentia	69.0196	0.37
5	Gallus gallus	Chicken		Galliformes	Rodentia	67.4847	0.265
6	Neognathae	Bird		NA	Rodentia	56.8182	0.03
7	Neognathae	Bird		NA	Rodentia	58.7719	0.045
8	Canis lupus	Dog		Carnivora	Carnivora	86.4717	0.975
9	Canis lupus	Dog		Carnivora	Carnivora	83.7945	0.92
10	Canis lupus	Dog		Carnivora	Carnivora	90.604	0.975
11	Canis lupus	Dog		Carnivora	Carnivora	85.0515	0.95
12	Canis lupus	Dog		Carnivora	Carnivora	90	0.975
13	Canis lupus	Dog		Carnivora	Carnivora	89.1509	0.97
14	Felis catus	Cat		Carnivora	Carnivora	93.0643	0.975
15	Felis catus	Cat		Carnivora	Carnivora	94.0909	0.99
16	Lontra canadensis	Northern river otter		Carnivora	Carnivora	84.7328	0.925
17	Ursus americanus	Black bear		Carnivora	Carnivora	88.189	0.955
18	Bos taurus	Cow		Cetartiodactyla	Cetartiodactyla	92.8726	0.98
19	Bos taurus	Cow		Cetartiodactyla	Cetartiodactyla	92.7393	0.99
20	Bos taurus	Cow		Cetartiodactyla	Cetartiodactyla	87.5	0.975
21	Ovis aries	Sheep		Cetartiodactyla	Cetartiodactyla	89.5865	0.965
22	Ovis aries	Sheep		Cetartiodactyla	Cetartiodactyla	86.0681	0.945
23	Ovis aries	Sheep		Cetartiodactyla	Cetartiodactyla	90.3315	0.975
24	Ovicaprid*	Sheep/Goat		Cetartiodactyla	Cetartiodactyla	91.1894	0.98
25	Ovicaprid*	Sheep/Goat		Cetartiodactyla	Cetartiodactyla	96.4674	0.995
26	Odocoileus virginianus	White-tailed deer		Cetartiodactyla	Cetartiodactyla	89.1641	0.955
27	Odocoileus virginianus	White-tailed deer		Cetartiodactyla	Cetartiodactyla	94.9367	0.99
28	Odocoileus virginianus	White-tailed deer		Cetartiodactyla	Cetartiodactyla	90.184	0.955
29	Odocoileus virginianus	White-tailed deer		Cetartiodactyla	Cetartiodactyla	90.0398	0.965
30	Tursiops truncatus	Dolphin		Cetartiodactyla	Cetartiodactyla	92.9012	0.995
31	Sus scrofa	Pig		Cetartiodactyla	Cetartiodactyla	89.6341	0.98
32	Sus scrofa	Pig		Cetartiodactyla	Cetartiodactyla	88.5305	0.96
33	Sus scrofa	Pig		Cetartiodactyla	Cetartiodactyla	86.7925	0.955
34	Didelphis virginiana	Virginia opossum		Didelphimorphia	Dasyuromorphia	67.2269	0.275
35	Equus caballus	Horse		Perissodactyla	Perissodactyla	87.5433	0.97
36	Equus caballus	Horse		Perissodactyla	Perissodactyla	85.989	0.95
37	Macaca mulatta	Rhesus macaque		Primates	Primates	90	0.98
38	Homo sapiens	Human		Primates	Primates	86.0902	0.93
39	Homo sapiens	Human		Primates	Primates	94.2029	0.995
40	Homo sapiens	Human		Primates	Primates	86.9697	0.95
41	Homo sapiens	Human		Primates	Primates	81.407	0.895
42	Homo sapiens	Human		Primates	Primates	89.9225	0.95
43	Homo sapiens	Human		Primates	Primates	94.012	0.99
44	Homo sapiens	Human		Primates	Primates	89.2857	0.99
45	Homo sapiens	Human		Primates	Primates	91.25	0.975
46	Homo sapiens	Human		Primates	Primates	89.1403	0.96
47	Homo sapiens	Human		Primates	Primates	92.0168	0.99
48	Homo sapiens	Human		Primates	Primates	89.3333	0.98
49	Homo sapiens	Human		Primates	Primates	88.5135	0.98
50	Homo sapiens	Human		Primates	Primates	84.6995	0.94
51	Homo sapiens	Human		Primates	Primates	82.1596	0.905
52	Homo sapiens	Human		Primates	Primates	87.5	0.99
53	Homo sapiens	Human		Primates	Primates	90.9605	0.985
54	Homo sapiens	Human		Primates	Primates	88.3408	0.965
55	Homo sapiens	Human		Primates	Primates	88.9503	0.98
56	Homo sapiens	Human		Primates	Primates	91.1765	0.965
57	Sciurus carolinensis	Grey squirrel		Rodentia	Rodentia	90.7407	0.975
58	Marmota monax	Woodchuck		Rodentia	Rodentia	96.923	0.99
				All samples	Mean	85.4736	0.862586
					Median	89.1456	0.9675
					Min	35	0
					Max	96.923	0.995
				Order correctly identified	Mean	89.4243	0.967
					Median	89.4599	0.975
					Min	81.407	0.895
					Max	96.923	0.995
				Order incorrectly identified Includes non-mammals	Mean	60.7818	0.21
					Median	62.9994	0.165
					Min	35	0
					Max	74.7899	0.63
