# Supplementary material for: A predictive model for vertebrate bone identification from collagen using proteomic mass spectrometry
Source: Sci Rep. 2021 May 25;11:10900. doi: 10.1038/s41598-021-90231-5 (PMC8149876; doi:10.1038/s41598-021-90231-5)
Supplement: Supplementary file 11 — Supplementary Table S11. [file 41598_2021_90231_MOESM11_ESM.xlsx]

## Sheet: 11A top 3 species vertebrate db
A predictive model for vertebrate bone identification from collagen using proteomic mass spectrometry Heyi Yang; Erin Butler; Samantha A. Monier; Jennifer Teubl; David Fenyo; Beatrix Ueberheide; Donald Siegel
Supplemental Table 11A: Top 3 species identifications by spectra (58 samples; vertebrate database search)
Sample #	Known taxa	Common name	Total spectra identified	Top 3 species identified by assigned spectra	Top species identified by assigned spectra (common name)	Spectra assigned to species	% Spectra for top hit	Correctly identified by…
1	Actinopterygii*	Fish	178	Thunnus orientalis	Pacific bluefin tuna	58	32.5843	Class-Actinopterygii
				Poecilia formosa		34
				Poecilia mexicana		34
2	Actinopterygii*	Fish	266	Larimichthys crocea	Large yellow croaker	91	34.2105	Class-Actinopterygii
				Dicentrarchus labrax		52
				Stegastes partitus		48
3	Hylidae*	Tree frog	313	Rana catesbeiana	American bullfrog	103	32.9073	Order-Anura
				Chelonia mydas		89
				Xenopus tropicalis		69
4	Gallus gallus	Chicken	527	Gallus gallus	Chicken	454	86.148	Species
				Meleagris gallopavo		314
				Acanthisitta chloris		215
5	Gallus gallus	Chicken	391	Gallus gallus	Chicken	329	84.1432	Species
				Meleagris gallopavo		225
				Nipponia nippon		181
6	Neognathae*	Bird	322	Gallus gallus	Chicken	226	70.1863	Infraclass-Neognathae
				Meleagris gallopavo		211
				Nipponia nippon		185
7	Neognathae*	Bird	224	Gallus gallus	Chicken	175	78.125	Infraclass-Neognathae
				Meleagris gallopavo		133
				Picoides pubescens		109
8	Canis lupus	Dog	466	Canis lupus	Dog	374	80.2575	Species
				Mustela putorius		323
				Felis catus		313
9	Canis lupus	Dog	221	Canis lupus	Goat	176	79.638	Species
				Felis catus		155
				Mustela putorius		152
10	Canis lupus	Dog	359	Canis lupus	Dog	295	82.1727	Species
				Mustela putorius		252
				Felis catus		245
11	Canis lupus	Dog	154	Canis lupus	Dog	120	77.9221	Species
				Mustela putorius		103
				Felis catus		100
12	Canis lupus	Dog	208	Canis lupus	Dog	171	82.2115	Species
				Mustela putorius		141
				Felis catus		136
13	Canis lupus	Dog	182	Canis lupus	Dog	143	78.5714	Species
				Felis catus		116
				Mustela putorius		116
14	Felis catus	Cat	710	Felis catus	Cat	624	87.8873	Species
				Mustela putorius		555
				Canis lupus		532
15	Felis catus	Cat	257	Felis catus	Cat	224	87.1595	Species
				Canis lupus		176
				Ursus maritimus		173
16	Lontra canadensis	Northern river otter	338	Mustela putorius	Ferret	268	79.2899	Family-Mustelidae
				Ailuropoda melanoleuca		229
				Felis catus		224
17	Ursus americanus	Black bear	403	Ursus maritimus	Polar bear	346	85.8561	Genus-Ursus
				Ailuropoda melanoleuca		315
				Felis catus		294
18	Bos taurus	Cow	367	Bos taurus	Cow	307	83.6512	Species
				Bos mutus		302
				Pantholops hodgsonii		227
19	Bos taurus	Cow	260	Bos taurus	Cow	229	88.0769	Species
				Bos mutus		226
				Pantholops hodgsonii		193
20	Bos taurus	Cow	240	Bos taurus	Cow	200	83.3333	Species
				Bos mutus		193
				Pantholops hodgsonii		177
21	Ovis aries	Sheep	538	Ovis aries	Sheep	460	85.5019	Species
				Pantholops hodgsonii		401
				Bos taurus		396
22	Ovis aries	Sheep	268	Ovis aries	Sheep	225	83.9552	Species
				Capra hircus		201
				Pantholops hodgsonii		201
23	Ovis aries	Sheep	296	Ovis aries	Sheep	260	87.8378	Species
				Pantholops hodgsonii		230
				Capra hircus		225
24	Ovicapride*	Sheep/Goat	418	Ovis aries	Sheep	364	87.0813	Subfamily-Caprinae
				Bos taurus		293
				Bubalus bubalis		284
25	Ovicaprid*	Sheep/Goat	313	Ovis aries	Sheep	281	89.7764	Subfamily-Caprinae
				Pantholops hodgsonii		259
				Bos taurus		252
26	Odocoileus virginianus	White-tailed deer	292	Pantholops hodgsonii	Tibetan antelope	208	71.2329	Order-Cetartiodactyla
				Bos taurus		207
				Ovis aries		206
27	Odocoileus virginianus	White-tailed deer	267	Ovis aries	Sheep	241	90.2622	Order-Cetartiodactyla
				Pantholops hodgsonii		219
				Bubalus bubalis		218
28	Odocoileus virginianus	White-tailed deer	83	Capra hircus	Goat	72	86.747	Order-Cetartiodactyla
				Ovis aries		55
				Pantholops hodgsonii		51
29	Odocoileus virginianus	White-tailed deer	206	Ovis aries	Sheep	175	84.9515	Order-Cetartiodactyla
				Pantholops hodgsonii		162
				Bos taurus		161
30	Tursiops truncatus	Bottlenose dolphin	269	Tursiops truncatus	Bottlenose dolphin	215	79.9257	Species
				Orcinus orca		211
				Lipotes vexillifer		131
31	Sus scrofa	Pig	282	Sus scrofa	Pig	238	84.3972	Species
				Vicugna pacos		138
				Ceratotherium simum		115
32	Sus scrofa	Pig	234	Sus scrofa	Pig	197	84.188	Species
				Vicugna pacos		106
				Ceratotherium simum		103
33	Sus scrofa	Pig	178	Sus scrofa	Pig	151	84.8315	Species
				Vicugna pacos		93
				Ceratotherium simum		87
34	Didelphis virginiana	Virginia opossum	194	Sarcophilus harrisii	Taazmanian devil	125	64.433	Infraclass-Marsupialia
				Monodelphis domestica		78
				Pteropus alecto		71
35	Equus caballus	Horse	246	Equus caballus	Horse	214	86.9919	Species
				Equus asinus		213
				Ceratotherium simum		141
36	Equus caballus	Horse	317	Equus caballus	Horse	266	83.9117	Species
				Equus asinus		264
				Ceratotherium simum		175
37	Macaca mulatta	Rhesus macaque	290	Macaca mulatta	Macaque	249	85.8621	Species
				Macaca fascicularis		242
				Chlorocebus sabaeus		231
38	Homo sapiens	Human	235	Homo sapiens	Human	194	82.5532	Species
				Pan paniscus		189
				Nomascus leucogenys		178
39	Homo sapiens	Human	129	Homo sapiens	Human	119	92.2481	Species
				Pan paniscus		110
				Pan troglodytes		109
40	Homo sapiens	Human	285	Homo sapiens	Human	241	84.5614	Species
				Pan paniscus		235
				Gorilla gorilla		220
41	Homo sapiens	Human	176	Homo sapiens	Human	136	77.2727	Species
				Pan paniscus		129
				Gorilla gorilla		125
42	Homo sapiens	Human	226	Homo sapiens	Human	193	85.3982	Species
				Pan paniscus		191
				Nomascus leucogenys		178
43	Homo sapiens	Human	144	Homo sapiens	Human	129	89.5833	Species
				Pan paniscus		128
				Gorilla gorilla		120
44	Homo sapiens	Human	157	Homo sapiens	Human	131	83.4395	Species
				Pan paniscus		130
				Nomascus leucogenys		128
45	Homo sapiens	Human	79	Homo sapiens	Human	68	86.0759	Species
				Pan paniscus		66
				Nomascus leucogenys		63
46	Homo sapiens	Human	189	Homo sapiens	Human	149	78.836	Species
				Pan paniscus		144
				Pan troglodytes		140
47	Homo sapiens	Human	204	Homo sapiens	Human	170	83.3333	Species
				Pan paniscus		167
				Pan troglodytes		153
48	Homo sapiens	Human	198	Homo sapiens	Human	163	82.3232	Species
				Pan paniscus		162
				Pan troglodytes		155
49	Homo sapiens	Human	129	Homo sapiens	Human	102	79.0698	Species
				Pan paniscus		101
				Pan troglodytes		92
50	Homo sapiens	Human	154	Homo sapiens	Human	127	82.4675	Species
				Pan paniscus		124
				Pan troglodytes		121
51	Homo sapiens	Human	186	Homo sapiens	Human	147	79.0323	Species
				Pan paniscus		146
				Pan troglodytes		140
52	Homo sapiens	Human	254	Homo sapiens	Human	202	79.5276	Species
				Pan paniscus		191
				Pan troglodytes		178
53	Homo sapiens	Human	152	Homo sapiens	Human	127	83.5526	Species
				Pan paniscus		124
				Pan troglodytes		114
54	Homo sapiens	Human	182	Homo sapiens	Human	146	80.2198	Species
				Pan paniscus		143
				Nomascus leucogenys		131
55	Homo sapiens	Human	162	Homo sapiens	Human	125	77.1605	Species
				Pan paniscus		123
				Pan troglodytes		114
56	Homo sapiens	Human	201	Homo sapiens	Human	172	85.5721	Species
				Pan paniscus		169
				Pan troglodytes		154
57	Sciurus carolinensis	Grey squirrel	318	Marmota marmota	Alpine marmot	231	72.6415	Family-Sciuridae
				Ictidomys tridecemlineatus		221
				Nannospalax galili		179
58	Marmota monax	Woodchuck	238	Marmota marmota	Alpine marmot	182	76.4706	Genus-Marmota
				Ictidomys tridecemlineatus		159
				Nannospalax galili		116
		Total spectra average	259.914		Top assigned spectra average	208.759
		Total spectra median	239		Top Assigned Spectra Median	193.5
		Total spectra max	710		Top assigned spectra max	624
		Total spectra min	79		Top assigned spectra min	58
					% Spectra average	79.9579
					% Spectra median	83.3864
					% Spectra max	92.2481
					% Spectra min	32.5843

## Sheet: 11B not identified to species
Supplemental Table 11B: 16 Samples (10 taxa) not correctly identified to species level because the species had little or no representation in the database, or because sample species were unknown
Sample #	Known taxa	Common name	Total spectra identified	Incorrect species identification assigned by spectra	Incorrect species identification assigned by spectra common name	Spectra assigned to species	Correctly identified by…
16	Lontra canadensis	Northern river otter	338	Mustela putorius	European polecat (ferret)	268	Family-Mustelidae	Nine samples (6 species) with poor representation in the database (see Supplemental Table 5)
57	Sciurus carolinensis	Grey squirrel	318	Marmota marmota	Alpine marmot	231	Family-Sciuridae
58	Marmota monax	Woodchuck	238	Marmota marmota	Alpine marmot	182	Genus-Marmota
17	Ursus americanus	Black bear	403	Ursus maritimus	Polar Bear	346	Genus-Ursus
34	Didelphis virginiana	Virginia opossum	194	Sarcophilus harrisii	Tasmanian Devil	125	Infraclass-Marsupialia
26	Odocoileus virginianus	Virginia white-tailed deer	292	Pantholops hodgsonii	Tibetan antelope	208	Infraorder-Cetartiodactyla
27	Odocoileus virginianus	Virginia white-tailed deer	267	Ovis aries	Sheep	241	Infraorder-Cetartiodactyla
28	Odocoileus virginianus	Virginia white-tailed deer	83	Capra hircus	Goat	72	Infraorder-Cetartiodactyla
29	Odocoileus virginianus	Virginia white-tailed deer	206	Ovis aries	Sheep	175	Infraorder-Cetartiodactyla
24	Ovicaprid (subfamily Caprinae)	Sheep/Goat	418	Ovis aries	Sheep	364	Subfamily-Caprinae	Seven samples where species were unknown
25	Ovicaprid (subfamily Caprinae)	Sheep/Goat	313	Ovis aries	Sheep	281	Subfamily-Caprinae
3	Hylidae	Tree frog	313	Rana catesbeiana	American bullfrog	103	Order-Anura
1	Actinopterygii	Fish	178	Thunnus orientalis	Pacific bluefin tuna	58	Class-Actinopterygii
2	Actinopterygii	Fish	266	Larimichthys crocea	Large yellow croaker	91	Class-Actinopterygii
6	Neognathae	Bird	322	Gallus gallus	Chicken	226	Infraclass-Neognathae
7	Neognathae	Bird	224	Gallus gallus	Chicken	175	Infraclass-Neognathae
