# Supplementary material for: A predictive model for vertebrate bone identification from collagen using proteomic mass spectrometry
Source: Sci Rep. 2021 May 25;11:10900. doi: 10.1038/s41598-021-90231-5 (PMC8149876; doi:10.1038/s41598-021-90231-5)
Supplement: Supplementary file 12 — Supplementary Table S12. [file 41598_2021_90231_MOESM12_ESM.xlsx]

## Sheet: 12
Supplemental Table 12: Comparison of logistic regression models trained with peptide, PSM, or spectra ratios using Pareto-Smoothed-Importance-Sampling Leave-One-Out (PSIS-LOO) estimation of out of sample prediction accuracy.										A predictive model for vertebrate bone identification from collagen using proteomic mass spectrometry Heyi Yang; Erin Butler; Samantha A. Monier; Jennifer Teubl; David Fenyo; Beatrix Ueberheide; Donald Siegel
Correct identification of top hit species
	rank	loo	p_loo	d_loo	weight	se	dse	warning	loo_scale
spectra	0	42.3946	1.30889	0	0.951892	7.88187	0	FALSE	deviance
peptide	1	50.9635	1.82843	8.56888	0.029605	8.62857	2.76872	FALSE	deviance
PSM	2	51.8383	1.61941	9.44363	0.0185026	8.72994	2.48652	FALSE	deviance
Correct identification of top hit order
	rank	loo	p_loo	d_loo	weight	se	dse	warning	loo_scale
spectra	0	8.26522	0.580282	0	0.80772	4.54966	0	FALSE	deviance
PSM	1	13.3578	0.800552	5.0926	0.0817963	4.10067	1.73337	FALSE	deviance
peptide	2	14.4495	0.845546	6.18432	0.110484	2.59062	4.26307	FALSE	deviance
Correct identification of human
	rank	loo	p_loo	d_loo	weight	se	dse	warning	loo_scale
spectra	0	10.1389	0.384215	0	0.410343	2.20122	0	FALSE	deviance
PSM	1	10.7367	0.351119	0.597812	0.303893	1.96497	0.867429	FALSE	deviance
peptide	2	10.8199	0.374125	0.680993	0.285764	2.50352	0.665693	FALSE	deviance
