# Supplementary material for: A predictive model for vertebrate bone identification from collagen using proteomic mass spectrometry
Source: Sci Rep. 2021 May 25;11:10900. doi: 10.1038/s41598-021-90231-5 (PMC8149876; doi:10.1038/s41598-021-90231-5)
Supplement: Supplementary file 13 — Supplementary Information. [file 41598_2021_90231_MOESM13_ESM.zip]

Archive with 3 entries (2 files):
- OCMEspecies_logreg/
- OCMEspecies_logreg/cover page.docx
- OCMEspecies_logreg/OCMEspecies_logreg.py
