# Supplementary material for: A predictive model for vertebrate bone identification from collagen using proteomic mass spectrometry
Source: Sci Rep. 2021 May 25;11:10900. doi: 10.1038/s41598-021-90231-5 (PMC8149876; doi:10.1038/s41598-021-90231-5)
Supplement: Supplementary file 13 — Supplementary Information. [file 41598_2021_90231_MOESM13_ESM.zip › OCMEspecies_logreg/OCMEspecies_logreg.py]

# -*- coding: utf-8 -*-
"""
Created on Wed Mar  4 12:16:47 2020

@author: maldi
"""


'''
Python 3.7
Spyder 3.3.6
pymc 3.8
numpy 1.16.5
pandas 0.25.1
Anaconda3

A predictive model for vertebrate bone identification from collagen using proteomic mass spectrometry
Heyi Yang; Erin Butler; Samantha A. Monier; Jennifer Teubl; David Fenyo; Beatrix Ueberheide; Donald Siegel

This script builds a logistical regression model for the bone samples gathered by the NYC OCME to predict the quality of the
assignment of species, order or human origin of sample based on a database search. Analyses perferormed are 1) compares models trained on
peptide, psm, and spectra ratios, 2) performes full leave-one-out cross validation on model trained on spectra ratios, and 
3) trains model on all spectra data for probability distributions at any possible spectra ratio.

Input: csv result table. Each row is a sample. All samples have the following information:
Sample name (sample), Peptide Ratio (pep_R), PSM ratio (psm_R), Spectra Ratio (spec_R), and binary assignment of 
correct assignment of species, order, or human (Correct).

Output: 1) Plot and csv table comparing estimated deviance of each model. 
    2) posterior probability distributions for each sample as unseen data
    3) posterior probability distrbutions for a range of spectra ratios from model trained on all data, histograms of alpha and beta

'''

import sys

import numpy as np
import pandas as pd
import pymc3 as pm
import theano as theano
from matplotlib import pyplot as plt
from scipy.stats.mstats import mquantiles

resultsfile = sys.argv[1]

df = pd.read_table(resultsfile)#, encoding = 'utf-16')
dfbest = pd.DataFrame(df[['sample', 'pep_R','psm_R','spec_R', 'Correct']])
#print(dfbest)

pep = np.asarray(dfbest['pep_R'])[np.newaxis]
psm = np.asarray(dfbest['psm_R'])[np.newaxis]
spec = np.asarray(dfbest['spec_R'])[np.newaxis]
sampnames = np.asarray(dfbest['sample'])
targetArray = np.asarray(dfbest['Correct'])

# define logistic regression model
def trainlog(featuresArray, targetArray):
   
    with pm.Model() as logmodel:
        mu = pm.Normal('mu', 0.0, sd=1)
        sd = pm.HalfNormal('sd', sigma = 6)
        beta = pm.Normal('beta', mu, sd=sd)
        alpha = pm.Normal('alpha', mu, sd=sd)
        logit = pm.math.dot(beta, featuresArray)+alpha
        observed = pm.Bernoulli("obs", logit_p = -logit, observed = targetArray)
    return(logmodel)
    
def runMCMC(logmodel):
    
    with logmodel:
     step = pm.Metropolis()
     trace = pm.sample(20000, cores = 1, tune = 100000, step = step)
     return(trace) 
    
#Analysis 1
#train model with each peptides, psm, and spectra data and compare with PSIS-LOO estimate of out of sample deviance
allmodels = {}
allmodels['peptide'] = runMCMC(trainlog(featuresArray = pep, 
          targetArray = targetArray))
allmodels['PSM'] = runMCMC(trainlog(featuresArray = psm, 
          targetArray = targetArray))
allmodels['spectra'] = runMCMC(trainlog(featuresArray = spec, 
          targetArray = targetArray))

comp_loo = pm.compare(allmodels, ic = 'LOO')
print(comp_loo)
pm.compareplot(comp_loo)

plt.savefig('loo_compare_pep_psm_spec.pdf',
            format = 'pdf', dpi = 300)
plt.show()
plt.close()

with open('loo_compare_pep_psm_spec.csv', 'w') as out:
        comp_loo.to_csv(out, sep = ',')

#Analysis 2
#full leave-one-out cross validation with spectra ratios
fulltarget = np.asarray(dfbest['Correct'])
loo_index = np.arange(len(fulltarget))
postprobs = {}

for i in loo_index:
    
    featuresArray = np.delete(spec, [i],None)
    feat_share = theano.shared(featuresArray)
    targetArray = np.delete(fulltarget, [i], None)
    loomod = trainlog(featuresArray = feat_share, 
          targetArray = targetArray)
    with loomod:
        step = pm.Metropolis()
        trace = pm.sample(20000, cores = 1, tune = 100000, step = step)
        feat_share.set_value(np.atleast_1d(spec.item(i)))
        prob = pm.sample_posterior_predictive(trace, model = loomod, samples = 200)

    prob = np.apply_along_axis(np.mean, 1, prob['obs'])
    postprobs[sampnames.item(i)] = prob 
   
post = pd.DataFrame(postprobs)    
with open('loo_CV_posteriorprobs.csv', 'w', newline='') as out:
   post.to_csv(out, sep = ",")    


#Analysis 3
#model trained on all data
targetArray = np.asarray(dfbest['Correct'])
feat_share = theano.shared(spec)
fullmodel = trainlog(featuresArray = feat_share, 
           targetArray = targetArray)
with fullmodel:
    step = pm.Metropolis()
    trace = pm.sample(20000, cores = 1, tune = 100000, step = step)

alpha_samples = trace['alpha'][:,None]
beta_samples = trace['beta'][:,None]

pm.plot_posterior(trace, var_names = ('alpha', 'beta'),
                  credible_interval = None,kind = 'hist')
plt.savefig('_parameter_distribution_hist.pdf', format = 'pdf', dpi = 300)
plt.close()

sampp = pm.sample_posterior_predictive(trace, model = fullmodel, samples = 200)
sampp = sampp['obs'].mean(axis = 0)
df['post prob'] = sampp.ravel()
    
with open(resultsfile, 'w', newline='') as out:
    df.to_csv(out, sep = ',')

def logistic(x, bet, alp):
    return 1.0 / (1.0 + np.exp(np.dot(bet, x) + alp))
   
r = np.linspace(0,1,120)[:,None]
p_r = logistic(r.T, beta_samples, alpha_samples)
np.savetxt("all_post_prob.csv", p_r, delimiter = ",") 
